# Supplementary material for: Amino acid solution mitigates hypothermia response and intestinal damage following exertional heat stroke in male mice
Source: Physiol Rep. 2023 May 22;11(10):e15681. doi: 10.14814/phy2.15681 (PMC10202825; doi:10.14814/phy2.15681)
Supplement: Supplementary file 1 — Data S1: [file PHY2-11-e15681-s001.xlsx]

## Sheet: Statistical Summary Table
Statistical Summary Document
Manuscript Title:	Amino Acid Solution Mitigates Hypothermia During Recovery Following Exertional Heat Stroke in Mice
Authors:	Michelle A. King, Astrid Grosche , Shauna M. Ward, Jermaine A. Ward, Anusree Sasidharan, Thomas A. Mayer, Mark L. Plamper, XiaoDong Xu, Matthew D. Ward, Thomas L. Clanton, Lisa R. Leon, and Sadasivan Vidyasagar
Animal model used, if applicable:	Need to include First Author profile
Underlying hypothesis:	[Provide one or two sentences]
Definitions of ‘n’:	[Define ‘n’. If definitions differ, please indicate which definition applies to which experimental question number.]
Statistical summary table:
Experimental question number	Finding/ conclusion	Experimental location/variable	Mean value	Standard Deviation	n	Exact P value	Figure/table in which data are presented	Units	Data comparisons	Statistical test	Any other experimental factors	Comments
Multiple tests of the same question are shown in different rows		e.g. cortex vs cerebellum or genotype	(or other summary statistic)	(SD)	(value)	If P is considered significant against a stated confidence limit, authors may indicate this in bold.The exact value must be stated unless P is less than 0.0001, in which case < is permitted.			e.g. WT vs KO		e.g. subjects’ age or sex	e.g. observation
Conductance Jejunum	EHS increases conductance; 5AAS prevents increase	8 groups: NC H20, NC 5AAS, 30min EHS H2O, 30min EHS 5AAS, 3hrs EHS H2O, 3hrs EHS 5AAS, 24hrs EHS H2O, 24hrs EHS 5AAS			n=number of tissues	P<0.0001	Figure 2A	mS	8 groups: NC H20, NC 5AAS, 30min EHS H2O, 30min EHS 5AAS, 3hrs EHS H2O, 3hrs EHS 5AAS, 24hrs EHS H2O, 24hrs EHS 5AAS	Kruskal Wallis
2	EHS increases conductance after 30min	NC H2O vs 30min EHS H2O	51.30417/73.96517	12.90481/27.44806	24/36	P=0.00067	Figure 2A	mS	NC H2O vs 30min EHS H2O	Mann Whitney
3	EHS increases conductance after 3hrs	NC H2O vs 3hrs EHS H2O	51.30417/76.56036	12.90481/30.04776	24/33	P=0.00017	Figure 2A	mS	NC H2O vs 3hrs EHS H2O	Mann Whitney
4	Conductance recovers after 24hrs with H2O	3hrs EHS H2O vs 24hrs EHS H2O	76.56036/49.93048	30.04776/11.46065	36/23	P=0.00344	Figure 2A	mS	3hrs EHS H2O vs 24hrs EHS H2O	Mann Whitney
5	Conductance recovers after 24hrs with H2O	30min EHS H2O vs 24hrs EHS H2O	73.96517/49.93048	27.44806/11.46065	36/23	P=0.00036	Figure 2A	mS	30min EHS H2O vs 24hrs EHS H2O	Mann Whitney
6	5AAS prevents increase of conductance	30min EHS H2O vs 30min EHS 5AAS	73.96517/60.21236	27.44806/25.36624	36/44	P=0.03987	Figure 2A	mS	30min EHS H2O vs 30min EHS 5AAS	Mann Whitney
FITC Dextran Permeation Jejunum	EHS increases FITC Dextran permeation	NC H2O vs 30min EHS H2O	1154.39261/2128.59378	454.55977/1051.47979	8/8	P=0.02395	Figure 2C	pM·h-1·cm-2	NC H2O vs 30min EHS H2O	Mann Whitney
8	5AAS prevents increase of FITC Dextran permeation	30min EHS H2O vs 30min EHS 5AAS	2128.59378/796.94829	1051.47979/496.8674	8/7	P=0.00654	Figure 2C	pM·h-1·cm-2	30min EHS H2O vs 30min EHS 5AAS	Mann Whitney
Jnet(Na) Jejunum	EHS decreases Jnet(Na); 5AAS rescues Jnet(Na)	8 groups: NC H20, NC 5AAS, 30min EHS H2O, 30min EHS 5AAS, 3hrs EHS H2O, 3hrs EHS 5AAS, 24hrs EHS H2O, 24hrs EHS 5AAS				P=0.01573	Figure 2E	µEq·cm-2·h-1	8 groups: NC H20, NC 5AAS, 30min EHS H2O, 30min EHS 5AAS, 3hrs EHS H2O, 3hrs EHS 5AAS, 24hrs EHS H2O, 24hrs EHS 5AAS	Kruskal Wallis
10	5AAS rescues Jnet(Na) at 30min	30min EHS H2O vs 30min EHS 5AAS	0.15452/0.87462	0.68885/0.73433	8/16	P=0.02165	Figure 2E	µEq·cm-2·h-1	30min EHS H2O vs 30min EHS 5AAS	Mann Whitney
11	5AAS increases Jnet(Na) at 3hrs	3hrs EHS H2O vs 3hrs EHS 5AAS	0.41368/1.64095	0.66104/1.14504	9/12	P=0.02091	Figure 2E	µEq·cm-2·h-1	3hrs EHS H2O vs 3hrs EHS 5AAS	Mann Whitney
Villus Height Jejunum	EHS decreases villus height; 5AAS minimizes decrease	8 groups: NC H20, NC 5AAS, 30min EHS H2O, 30min EHS 5AAS, 3hrs EHS H2O, 3hrs EHS 5AAS, 24hrs EHS H2O, 24hrs EHS 5AAS			n=number of villi	P<0.0001	Figure 3C	µm	8 groups: NC H20, NC 5AAS, 30min EHS H2O, 30min EHS 5AAS, 3hrs EHS H2O, 3hrs EHS 5AAS, 24hrs EHS H2O, 24hrs EHS 5AAS	ANOVA
13	EHS decreases villus height after 30min	NC H2O vs 30min EHS H2O	262.6905/172.903	34.48499/43.15734	20	P<0.0001	Figure 3C	µm	NC H2O vs 30min EHS H2O	Bonferroni
14	EHS decreases villus height after 3hrs	NC H2O vs 3hrs EHS H2O	262.6905/173.0315	34.48499/42.33305	20	P<0.0001	Figure 3C	µm	NC H2O vs 3hrs EHS H2O	Bonferroni
15	5AAS rescues villus height after 30min EHS	30min EHS H2O vs 30min EHS 5AAS	172.903/225.252	43.15734/37.4922	20	P=0.00053	Figure 3C	µm	30min EHS H2O vs 30min EHS 5AAS	Bonferroni
16	EHS decreases villus height after 3hrs with 5AAS	NC 5AAS vs 3hrs EHS 5AAS	241.8365/179.101	29.05545/47.20366	20	P=0.00001	Figure 3C	µm	NC 5AAS vs 3hrs EHS 5AAS	Bonferroni
17	EHS decreases villus height after 3hrs with 5AAS	30min EHS 5AAS vs 3hrs EHS 5AAS	225.252/179.101	37.4922/47.20366	20	P=0.0041	Figure 3C	µm	30min EHS 5AAS vs 3hrs EHS 5AAS	Bonferroni
18	Villus height recovers after 24hrs with H2O	3hrs EHS H2O vs 24hrs EHS H2O	173.0315/245.707	42.33305/27.72788	20	P<0.0001	Figure 3C	µm	3hrs EHS H2O vs 24hrs EHS H2O	Bonferroni
19	Villus height recovers after 24hrs with H2O	30min EHS H2O vs 24hrs EHS H2O	172.903/245.707	43.15734/27.72788	20	P<0.0001	Figure 3C	µm	30min EHS H2O vs 24hrs EHS H2O	Bonferroni
20	Villus height recovers after 24hrs with 5AAS	3hrs EHS 5AAS vs 24hrs EHS 5AAS	179.101/249.3275	47.20366/27.72788	20	P<0.0001	Figure 3C	µm	3hrs EHS 5AAS vs 24hrs EHS 5AAS	Bonferroni
Villus Height Ileum	EHS decreases villus height; 5AAS minimizes decrease	8 groups: NC H20, NC 5AAS, 30min EHS H2O, 30min EHS 5AAS, 3hrs EHS H2O, 3hrs EHS 5AAS, 24hrs EHS H2O, 24hrs EHS 5AAS			n=number of villi	P<0.0001	Figure 3D	µm	8 groups: NC H20, NC 5AAS, 30min EHS H2O, 30min EHS 5AAS, 3hrs EHS H2O, 3hrs EHS 5AAS, 24hrs EHS H2O, 24hrs EHS 5AAS	ANOVA
22	EHS decreases villus height after 30min	NC H2O vs 30min EHS H2O	176.76125/105.0715	24.09175/21.21039	20	P<0.0001	Figure 3D	µm	NC H2O vs 30min EHS H2O	Bonferroni
23	EHS decreases villus height after 30min with 5AAS	NC 5AAS vs 30min EHS 5AAS	179.7825/149.4445	28.15072/26.61843	20	P=0.00371	Figure 3D	µm	NC 5AAS vs 30min EHS 5AAS	Bonferroni
24	Decrease in villus height is less severe after 30min with 5AAS	30min EHS H2O vs 30min EHS 5AAS	105.0715/149.4445	21.21039/26.61843	20	P<0.0001	Figure 3D	µm	30min EHS H2O vs 30min EHS 5AAS	Bonferroni
25	Villus height remains low after 3hrs with 5AAS	NC 5AAS vs 3hrs EHS 5AAS	179.7825/145.722	28.15072/13.97947	20	P=0.00056	Figure 3D	µm	NC 5AAS vs 3hrs EHS 5AAS	Bonferroni
26	Villus height recovers after 3hrs with H2O	30min EHS H2O vs 3hrs EHS H2O	105.0715/162.0275	21.21039/24.35219	20	P<0.0001	Figure 3D	µm	30min EHS H2O vs 3hrs EHS H2O	Bonferroni
27	Villus height recovers after 24hrs with H2O	30min EHS H2O vs 24hrs EHS H2O	105.0715/170.8945	21.21039/32.52771	20	P<0.0001	Figure 3D	µm	30min EHS H2O vs 24hrs EHS H2O	Bonferroni
28	Villus height recovers after 24hrs with 5AAS	30min EHS 5AAS vs 24hrs EHS 5AAS	149.4445/179.4115	26.61843/20.21137	20	P<0.00444	Figure 3D	µm	30min EHS 5AAS vs 24hrs EHS 5AAS	Bonferroni
29	Villus height recovers after 24hrs with 5AAS	3hrs EHS 5AAS vs 24hrs EHS 5AAS	145.722/179.4115	13.97947/20.21137	30	P=0.00068	Figure 3D	µm	3hrs EHS 5AAS vs 24hrs EHS 5AAS	Bonferroni
Mucosal Height Jejunum	EHS decreases mucosal height; 5AAS minimizes decrease	8 groups: NC H20, NC 5AAS, 30min EHS H2O, 30min EHS 5AAS, 3hrs EHS H2O, 3hrs EHS 5AAS, 24hrs EHS H2O, 24hrs EHS 5AAS			n=number of mucosa locations measured	P<0.0001	Figure 3E	µm	8 groups: NC H20, NC 5AAS, 30min EHS H2O, 30min EHS 5AAS, 3hrs EHS H2O, 3hrs EHS 5AAS, 24hrs EHS H2O, 24hrs EHS 5AAS	ANOVA
31	EHS decreases mucosal height after 30min	NC H2O vs 30min EHS H2O	359.7315/292.5395	30.01256/52.55532	20	P=0.00014	Figure 3E	µm	EHS decreases villus height after 30min	Bonferroni
32	EHS decreases mucosal height after 3hrs	NC H2O vs 3hrs EHS H2O	359.7315/278.9195	30.01256/57.20928	20	P<0.0001	Figure 3E	µm	EHS decreases villus height after 3hrs	Bonferroni
33	5AAS rescues mucosal height after 30min EHS	30min EHS H2O vs 30min EHS 5AAS	292.5395/356.7285	52.55532/41.1469	20	P=0.00033	Figure 3E	µm	5AAS rescues villus height after 30min EHS	Bonferroni
34	EHS decreases mucosal height after 3hrs with 5AAS	NC 5AAS vs 3hrs EHS 5AAS	342.0495/273.9275	34.58267/55.99559	20	P=0.0001	Figure 3E	µm	EHS decreases villus height after 3hrs with 5AAS	Bonferroni
35	Mucosal height recovers after 24hrs with H2O	30min EHS H2O vs 24hrs EHS H2O	292.5395/345.5355	52.55532/30.23368	20	P=0.00726	Figure 3E	µm	Villus height recovers after 24hrs with H2O	Bonferroni
36	Mucosal height recovers after 24hrs with H2O	3hrs EHS H2O vs 24hrs EHS H2O	278.9195/345.5355	57.20928/30.23368	20	P=0.00016	Figure 3E	µm	Villus height recovers after 24hrs with H2O	Bonferroni
37	Mucosal height recovers after 24hrs with 5AAS	3hrs EHS 5AAS vs 24hrs EHS 5AAS	273.9275/348.6865	55.99559/46.69736	20	P<0.0001	Figure 3E	µm	Villus height recovers after 24hrs with 5AAS	Bonferroni
Mucosal Height Ileum	EHS decreases mucosal height; 5AAS minimizes decrease	8 groups: NC H20, NC 5AAS, 30min EHS H2O, 30min EHS 5AAS, 3hrs EHS H2O, 3hrs EHS 5AAS, 24hrs EHS H2O, 24hrs EHS 5AAS			n=number of mucosa locations measured	P<0.0001	Figure 3F	µm	8 groups: NC H20, NC 5AAS, 30min EHS H2O, 30min EHS 5AAS, 3hrs EHS H2O, 3hrs EHS 5AAS, 24hrs EHS H2O, 24hrs EHS 5AAS	ANOVA
39	EHS decreases mucosal height after 30min	NC H2O vs 30min EHS H2O	271.2305/232.757	27.81692/15.92594	20	P<0.0059	Figure 3F	µm	NC H2O vs 30min EHS H2O	Bonferroni
40	5AAS rescues mucosal height after 30min EHS	30min EHS H2O vs 30min EHS 5AAS	232.757/305.386	15.92594/45.76455	20	P<0.0001	Figure 3F	µm	30min EHS H2O vs 30min EHS 5AAS	Bonferroni
41	Mucosal height decreases after 3hrs with 5AAS	30min EHS 5AAS vs 3hrs EHS 5AAS	305.386/262.789	45.76455/17.31743	20	P=0.00125	Figure 3F	µm	30min EHS 5AAS vs 3hrs EHS 5AAS	Bonferroni
42	Mucosal height decreases after 3hrs with 5AAS	3hrs EHS H2O vs 3hrs EHS 5AAS	323.757/262.789	40.46396/17.31743	20	P<0.0001	Figure 3F	µm	3hrs EHS H2O vs 3hrs EHS 5AAS	Bonferroni
43	Mucosal height increases after 3hrs with H2O	NC H2O vs 3hrs EHS H2O	271.2305/323.757	27.81692/40.46396	20	P<0.0001	Figure 3F	µm	NC H2O vs 3hrs EHS H2O	Bonferroni
44	Mucosal height recovers after 3hrs with H2O	30min EHS H2O vs 3hrs EHS H2O	232.757/323.757	15.92594/40.46396	20	P<0.0001	Figure 3F	µm	30min EHS H2O vs 3hrs EHS H2O	Bonferroni
45	Mucosal height recovers after 24hrs with H2O	30min EHS H2O vs 24hrs EHS H2O	232.757/300.6255	15.92594/31.61983	20	P<0.0001	Figure 3F	µm	30min EHS H2O vs 24hrs EHS H2O	Bonferroni
46	Mucosal height recovers after 24hrs with 5AAS	3hrs EHS 5AAS vs 24hrs EHS 5AAS	262.789/295.2715	17.31743/22.98468	20	P<0.04592	Figure 3F	µm	3hrs EHS 5AAS vs 24hrs EHS 5AAS	Bonferroni
Physical Performance and Thermoregulatory Profile
48	No difference in initial weight (g)	Body Mass	27.8/27.3	1.7/ 1.4	EHS 5AAS (48) EHS H2O (46)	0.1027	Table 1	g	EHS 5AAS vs EHS H2O	Unpaired t-test
49	No difference in body weight lost (%)	% Body Mass lost	9.4/9.3	2.1/1.7	EHS 5AAS (48) EHS H2O (46)	0.8177	Table 1	%	EHS 5AAS vs EHS H2O	Unpaired t-test
50	No difference in max speed	Running speed	5.9/5.8	1.1/0.1	EHS 5AAS (48) EHS H2O (46)	0.5742	Table 1	m/min	EHS 5AAS vs EHS H2O	Unpaired t-test
51	No differences in distance ran	Distance ran	707.8/693.9	251.5/180	EHS 5AAS (48) EHS H2O (46)	0.7595	Table 1	meters	EHS 5AAS vs EHS H2O	Unpaired t-test
52	No difference in Tc max	Tc max	42.2/42.2	0.2/0.2	EHS 5AAS (48) EHS H2O (46)	0.9673	Table 1	°C	EHS 5AAS vs EHS H2O	Unpaired t-test
53	No difference in time to Tc max	Time to Tc max	160.9/155.5	38.8/27.7	EHS 5AAS (48) EHS H2O (46)	0.8463	Table 1	min	EHS 5AAS vs EHS H2O	Unpaired t-test
54	No difference in thermal load	Thermal load	552.5/545.7	89.5/82.7	EHS 5AAS (48) EHS H2O (46)	0.7098	Table 1	°C∙min	EHS 5AAS vs EHS H2O	Unpaired t-test
55	No difference in ascending thermal area	Ascending thermal area	523.7/519.0	88.2/79.8	EHS 5AAS (47) EHS H2O (45)	0.7885	Table 1	°C∙min	EHS 5AAS vs EHS H2O	Unpaired t-test
56	No difference is descending thermal area	Descending thermal area	26.9/26.5	6.3/5.5	EHS 5AAS (47) EHS H2O (45)	0.7739	Table 1	°C∙min	EHS 5AAS vs EHS H2O	Unpaired t-test
57	EHS H2O had a longer time to reach Tc Minimum	Time to Tc minimum	129.3/136.2	34.6/39.7	EHS 5AAS (15) EHS H2O (15)	0.6159	Table 1	min	EHS 5AAS vs EHS H2O	Unpaired t-test
58	EHS H2O had a lower Tc minimum	Tc min	32.9/32.1	0.4/0.8	EHS 5AAS (15) EHS H2O (15)	0.002	Table 1	°C	EHS 5AAS vs EHS H2O	Unpaired t-test
59	EHS H2O had a greater hypothermia depth	Hypothermia depth	33.3/32.5	0.5/0.8	EHS 5AAS (15) EHS H2O (15)	0.0024	Table 1	°C∙min	EHS 5AAS vs EHS H2O	Unpaired t-test
60	EHS H2O hypothermia length was longer	Hypothermia length	186.9/243.6	47.3/42.3	EHS 5AAS (15) EHS H2O (15)	0.0017	Table 1	min	EHS 5AAS vs EHS H2O	Unpaired t-test
Liver Acute Phase RNA Fold Change
63	SAA1 is significantly elevated at 30m following EHS in 5AAS and H2O	Liver SAA1	17.3/7.7	22.9/9.051	EHS 5AAS (16) EHS H2O (14)	0.0001/0.0002	Figure 9A	Fold Change (log2 x)	EHS 5AAS and H2O mRNA fold change	One sample Wilcoxon Test
64	SAA3 is significantly elevated at 30m following EHS in 5AAS and H2O	Liver SAA3	2.8/2.3	3.6/1.1	EHS 5AAS (16) EHS H2O (14)	0.0076/0.0002	Figure 9A	Fold Change (log2 x)	EHS 5AAS and H2O mRNA fold change	One sample Wilcoxon Test
65	CRP is significantly elevated at 30m following EHS in 5AAS and H2O	Liver CRP	1.6/1.6	0.5/0.4	EHS 5AAS (16) EHS H2O (14)	0.0023/<0.0001	Figure 9A	Fold Change (log2 x)	EHS 5AAS and H2O mRNA fold change	One sample Wilcoxon Test
66	MBL is not is significantly elevated at 30m following EHS in 5AAS and H2O	Liver MBL	0.9/0.9	0.2/0.3	EHS 5AAS (16) EHS H2O (14)	0.09/0.32	Figure 9A	Fold Change (log2 x)	EHS 5AAS and H2O mRNA fold change	One sample Wilcoxon Test
67	A2M is significantly elevated at 30m following EHS in 5AAS and H2O	Liver A2M	1.8/2.5	1.1/1.2	EHS 5AAS (16) EHS H2O (14)	0.004/0.0002	Figure 9A	Fold Change (log2 x)	EHS 5AAS and H2O mRNA fold change	One sample Wilcoxon Test
68	SAA1 is significantly elevated at 3h following EHS in 5AAS and H2O	Liver SAA1	25.0/21.7	32.5/22.7	EHS 5AAS (17) EHS H2O (15)	<0.0001/<0.0001	Figure 9B	Fold Change (log2 x)	EHS 5AAS and H2O mRNA fold change	One sample Wilcoxon Test
69	SAA3 is significantly elevated at 3h following EHS in 5AAS and H2O	Liver SAA3	9.1/10.08	9.8/6.0	EHS 5AAS (17) EHS H2O (15)	<0.0001/<0.0001	Figure 9B	Fold Change (log2 x)	EHS 5AAS and H2O mRNA fold change	One sample Wilcoxon Test
70	CRP is significantly elevated at 3h following EHS in 5AAS and H2O	Liver CRP	1.7/1.7	0.4/0.4	EHS 5AAS (17) EHS H2O (15)	<0.0001/<0.0001	Figure 9B	Fold Change (log2 x)	EHS 5AAS and H2O mRNA fold change	One sample Wilcoxon Test
71	MBL is not is significantly elevated at 3h following EHS in 5AAS and H2O	Liver MBL	0.96/0.98	0.3/0.2	EHS 5AAS (17) EHS H2O (15)	0.5245/0.5396	Figure 9B	Fold Change (log2 x)	EHS 5AAS and H2O mRNA fold change	One sample Wilcoxon Test
72	A2M is significantly elevated at 3h following EHS in 5AAS and H2O	Liver A2M	4.5/1.6	10.4/1.0	EHS 5AAS (17) EHS H2O (15)	0.0004/0.0267	Figure 9B	Fold Change (log2 x)	EHS 5AAS and H2O mRNA fold change	One sample Wilcoxon Test
Cyotkine and Chemokines
73	EHS 5AAS Plasma IL-6 is significantly higher than NC	Plasma IL-6 30m	84.2/3.3	26.3/1.6	EHS 5AAS (15) NC (4)	0.0166	Figure 9C	pg/mL	EHS 5AAS vs NC	ANOVA: Kruskal Wallis with Dunn's Post Hoc
74	EHS H2O Plasma IL-6 is significantly higher than NC	Plasma IL-6 30m	66.1/3.3	32.8/1.6	EHS H2O (16) NC (4)	0.0248	Figure 9C	pg/mL	EHS H2O vs NC	ANOVA: Kruskal Wallis with Dunn's Post Hoc
75	EHS 5AAS Plasma IL-6 is significantly higher than EXC 5AAS	Plasma IL-6 30m	84.2/6.1	26.3/38.8	EHS 5AAS (15) EXC 5AAS (15)	0.0043	Figure 9C	pg/mL	EHS 5AAS vs EXC 5AAS	ANOVA: Kruskal Wallis with Dunn's Post Hoc
76	EHS 5AAS Plasma IL-6 is significantly higher than EXC H2O	Plasma IL-6 30m	84.2/11.2	26.3/19.2	EHS 5AAS (15) EXC H2O (14)	0.0223	Figure 9C	pg/mL	EHS 5AAS vs EXC H2O	ANOVA: Kruskal Wallis with Dunn's Post Hoc
77	EHS H2O Plasma IL-6 is significantly higher than EXC 5AAS	Plasma IL-6 30m	66.1/6.1	32.8/38.8	EHS H2O (16) EXC 5AAS (15)	0.0093	Figure 9C	pg/mL	EHS H2O vs EXC 5AAS	ANOVA: Kruskal Wallis with Dunn's Post Hoc
78	EHS H2O Plasma IL-6 is significantly higher than EXC H2O	Plasma IL-6 30m	66.1/11.2	32.8/19.2	EHS H2O (16) EXC H2O (14)	0.0434	Figure 9C	pg/mL	EHS H2O vs EXC H2O	ANOVA: Kruskal Wallis with Dunn's Post Hoc
79	EHS 5AAS Plasma IL-10 is significantly higher than NC	Plasma IL-10 30m	13.2/1.7	6.1/0.3	EHS 5AAS (15) NC (4)	0.0003	Figure 9D	pg/mL	EHS 5AAS vs NC	ANOVA: Kruskal Wallis with Dunn's Post Hoc
80	EHS H2O Plasma IL-10 is significantly higher than NC	Plasma IL-10 30m	14.1/1.7	7.7/0.3	EHS H2O (16) NC (4)	0.0005	Figure 9D	pg/mL	EHS H2O vs NC	ANOVA: Kruskal Wallis with Dunn's Post Hoc
81	EHS 5AAS Plasma IL-10 is significantly higher than EXC 5AAS	Plasma IL-10 30m	13.2/2.7	6.1/1.2	EHS 5AAS (15) EXC 5AAS (15)	0.0046	Figure 9D	pg/mL	EHS 5AAS vs EXC 5AAS	ANOVA: Kruskal Wallis with Dunn's Post Hoc
82	EHS 5AAS Plasma IL-10 is significantly higher than EXC H2O	Plasma IL-10 30m	13.2/2.4	6.1/1.7	EHS 5AAS (15) EXC H2O (14)	0.0013	Figure 9D	pg/mL	EHS 5AAS vs EXC H2O	ANOVA: Kruskal Wallis with Dunn's Post Hoc
83	EHS H2O Plasma IL-10 is significantly higher than EXC 5AAS	Plasma IL-10 30m	14.1/2.7	7.7/1.2	EHS H2O (16) EXC 5AAS (15)	0.0096	Figure 9D	pg/mL	EHS H2O vs EXC 5AAS	ANOVA: Kruskal Wallis with Dunn's Post Hoc
84	EHS H2O Plasma IL-10 is significantly higher than EXC H2O	Plasma IL-10 30m	14.1/2.4	7.7/1.7	EHS H2O (16) EXC H2O (14)	0.0028	Figure 9D	pg/mL	EHS H2O vs EXC H2O	ANOVA: Kruskal Wallis with Dunn's Post Hoc
85	EHS 5AAS Plasma IL-10 is significantly higher than NC	Plasma IL-10 3h	6.5/3.3	44.6/1.6	EHS 5AAS (16) NC (4)	0.0092	Figure 9D	pg/mL	EHS 5AAS vs NC	ANOVA: Kruskal Wallis with Dunn's Post Hoc
86	EHS H2O Plasma IL-10 is significantly higher than NC	Plasma IL-10 3h	8.4/3.3	6.3/1.6	EHS H2O (17) NC (4)	0.0073	Figure 9D	pg/mL	EHS H2O vs NC	ANOVA: Kruskal Wallis with Dunn's Post Hoc
87	EHS 5AAS Plasma IL-10 is significantly higher than EXC 5AAS	Plasma IL-10 3h	6.5/2.2	44.6/0.8	EHS 5AAS (16) EXC 5AAS (11)	0.0425	Figure 9D	pg/mL	EHS 5AAS vs EXC 5AAS	ANOVA: Kruskal Wallis with Dunn's Post Hoc
88	EHS 5AAS Plasma IL-10 is significantly higher than EXC H2O	Plasma IL-10 3h	6.5/2.4	44.6/2.3	EHS 5AAS (16) EXC H2O (14)	0.0188	Figure 9D	pg/mL	EHS 5AAS vs EXC H2O	ANOVA: Kruskal Wallis with Dunn's Post Hoc
89	EHS H2O Plasma IL-10 is significantly higher than EXC 5AAS	Plasma IL-10 3h	8.4/2.2	6.3/0.8	EHS H2O (17) EXC 5AAS (11)	0.0325	Figure 9D	pg/mL	EHS H2O vs EXC 5AAS	ANOVA: Kruskal Wallis with Dunn's Post Hoc
90	EHS H2O Plasma IL-10 is significantly higher than EXC H2O	Plasma IL-10 3h	8.4/2.4	6.3/2.3	EHS H2O (17) EXC H2O (14)	0.0143	Figure 9D	pg/mL	EHS H2O vs EXC H2O	ANOVA: Kruskal Wallis with Dunn's Post Hoc
91	EHS 5AAS Plasma GCS-F is significantly higher than NC	Plasma G-CSF 3h	1302/157.4	2154/62.9	EHS 5AAS (16) NC (4)	0.0017	Figure 9E	pg/mL	EHS 5AAS vs NC	ANOVA: Kruskal Wallis with Dunn's Post Hoc
92	EHS H2O Plasma GCS-F is significantly higher than NC	Plasma G-CSF 3h	1353/157.4	970.1/62.9	EHS H2O (17) NC (4)	0.0025	Figure 9E	pg/mL	EHS H2O vs NC	ANOVA: Kruskal Wallis with Dunn's Post Hoc
93	EHS 5AAS Plasma GCS-F is significantly higher than EXC 5AAS	Plasma G-CSF 3h	1302/185.7	2154/150.0	EHS 5AAS (16) EXC 5AAS (11)	0.0023	Figure 9E	pg/mL	EHS 5AAS vs EXC 5AAS	ANOVA: Kruskal Wallis with Dunn's Post Hoc
94	EHS 5AAS Plasma GCS-F is significantly higher than EXC H2O	Plasma G-CSF 3h	1302/277.5	2154/180.5	EHS 5AAS (16) EXC H2O (14)	0.0132	Figure 9E	pg/mL	EHS 5AAS vs EXC H2O	ANOVA: Kruskal Wallis with Dunn's Post Hoc
95	EHS H2O Plasma GCS-F is significantly higher than EXC 5AAS	Plasma G-CSF 3h	1353/185.7	970.1/150.0	EHS H2O (17) EXC 5AAS (11)	0.004	Figure 9E	pg/mL	EHS H2O vs EXC 5AAS	ANOVA: Kruskal Wallis with Dunn's Post Hoc
96	EHS H2O Plasma GCS-F is significantly higher than EXC H2O	Plasma G-CSF 3h	1353/277.5	970.1/180.5	EHS H2O (17) EXC H2O (14)	0.0225	Figure 9E	pg/mL	EHS H2O vs EXC H2O	ANOVA: Kruskal Wallis with Dunn's Post Hoc
97	EHS 5AAS Plasma KC is significantly higher than NC	Plasma KC 30m	1031/53.4	477.1/32.3	EHS 5AAS (15) NC (4)	0.0003	Figure 9F	pg/mL	EHS 5AAS vs NC	ANOVA with Tukey's Post Hoc
98	EHS H2O Plasma KC is significantly higher than NC	Plasma KC 30m	912.6/53.4	625.0/32.3	EHS H2O (16) NC (4)	0.0002	Figure 9F	pg/mL	EHS H2O vs NC	ANOVA with Tukey's Post Hoc
99	EHS 5AAS Plasma KC is significantly higher than EXC 5AAS	Plasma KC 30m	1031/104.5	477.1/279.3	EHS 5AAS (15) EXC 5AAS (15)	<0.0001	Figure 9F	pg/mL	EHS 5AAS vs EXC 5AAS	ANOVA with Tukey's Post Hoc
100	EHS 5AAS Plasma KC is significantly higher than EXC H2O	Plasma KC 30m	1031/128.2	477.1/200.4	EHS 5AAS (15) EXC H2O (14)	<0.0001	Figure 9F	pg/mL	EHS 5AAS vs EXC H2O	ANOVA with Tukey's Post Hoc
101	EHS H2O Plasma KC is significantly higher than EXC 5AAS	Plasma KC 30m	912.6/104.5	625.0/279.3	EHS H2O (16) EXC 5AAS (15)	<0.0001	Figure 9F	pg/mL	EHS H2O vs EXC 5AAS	ANOVA with Tukey's Post Hoc
102	EHS H2O Plasma KC is significantly higher than EXC H2O	Plasma KC 30m	912.6/128.2	625.0/200.4	EHS H2O (16) EXC H2O (14)	<0.0001	Figure 9F	pg/mL	EHS H2O vs EXC H2O	ANOVA with Tukey's Post Hoc
103	EHS 5AAS Plasma IP-10 is significantly higher than NC	Plasma IP-10 30m	249.9/158.2	46.4/31.9	EHS 5AAS (15) NC (4)	0.0005	Figure 9G	pg/mL	EHS 5AAS vs NC	ANOVA with Tukey's Post Hoc
104	EHS H2O Plasma IP-10 is significantly higher than NC	Plasma IP-10 30m	280.8/158.2	39.0/31.9	EHS H2O (16) NC (4)	0.0001	Figure 9G	pg/mL	EHS H2O vs NC	ANOVA with Tukey's Post Hoc
105	EHS 5AAS Plasma IP-10 is significantly higher than EXC 5AAS	Plasma IP-10 30m	249.9/112.8	46.4/27.0	EHS 5AAS (15) EXC 5AAS (15)	<0.0001	Figure 9G	pg/mL	EHS 5AAS vs EXC 5AAS	ANOVA with Tukey's Post Hoc
106	EHS 5AAS Plasma IP-10 is significantly higher than EXC H2O	Plasma IP-10 30m	249.9/100.4	46.4/21.8	EHS 5AAS (15) EXC H2O (14)	<0.0001	Figure 9G	pg/mL	EHS 5AAS vs EXC H2O	ANOVA with Tukey's Post Hoc
107	EHS H2O Plasma IP-10 is significantly higher than EXC 5AAS	Plasma IP-10 30m	280.8/112.8	39.0/27.0	EHS H2O (16) EXC 5AAS (15)	<0.0001	Figure 9G	pg/mL	EHS H2O vs EXC 5AAS	ANOVA with Tukey's Post Hoc
108	EHS H2O Plasma IP-10 is significantly higher than EXC H2O	Plasma IP-10 30m	280.8/100.4	39.0/21.8	EHS H2O (16) EXC H2O (14)	<0.0001	Figure 9G	pg/mL	EHS H2O vs EXC H2O	ANOVA with Tukey's Post Hoc
109	EHS 5AAS Plasma IP-10 is significantly higher than NC	Plasma IP-10 3h	339.0/158.2	52.53/31.9	EHS 5AAS (16) NC (4)	<0.0001	Figure 9G	pg/mL	EHS 5AAS vs NC	ANOVA with Tukey's Post Hoc
110	EHS H2O Plasma IP-10 is significantly higher than NC	Plasma IP-10 3h	333.8/158.2	91.4/31.9	EHS H2O (17) NC (4)	<0.0001	Figure 9G	pg/mL	EHS H2O vs NC	ANOVA with Tukey's Post Hoc
111	EHS 5AAS Plasma IP-10 is significantly higher than EXC 5AAS	Plasma IP-10 3h	339.0/124	52.53/16.0	EHS 5AAS (16) EXC 5AAS (11)	<0.0001	Figure 9G	pg/mL	EHS 5AAS vs EXC 5AAS	ANOVA with Tukey's Post Hoc
112	EHS 5AAS Plasma IP-10 is significantly higher than EXC H2O	Plasma IP-10 3h	339.0/118.4	52.53/17.8	EHS 5AAS (16) EXC H2O (14)	<0.0001	Figure 9G	pg/mL	EHS 5AAS vs EXC H2O	ANOVA with Tukey's Post Hoc
113	EHS H2O Plasma IP-10 is significantly higher than EXC 5AAS	Plasma IP-10 3h	333.8/124	91.4/16.0	EHS H2O (17) EXC 5AAS (11)	<0.0001	Figure 9G	pg/mL	EHS H2O vs EXC 5AAS	ANOVA with Tukey's Post Hoc
114	EHS H2O Plasma IP-10 is significantly higher than EXC H2O	Plasma IP-10 3h	333.8/118.4	91.4/17.8	EHS H2O (17) EXC H2O (14)	<0.0001	Figure 9G	pg/mL	EHS H2O vs EXC H2O	ANOVA with Tukey's Post Hoc
115	EHS 5AAS Plasma MIP-1B is significantly higher than NC	Plasma MIP-1B 30m	159.7/18.2	46.1/23.0	EHS 5AAS (15) NC (4)	<0.0001	Figure 9H	pg/mL	EHS 5AAS vs NC	ANOVA with Tukey's Post Hoc
116	EHS H2O Plasma MIP-1B is significantly higher than NC	Plasma MIP-1B 30m	169.4/18.2	117.5/23.0	EHS H2O (16) NC (4)	<0.0001	Figure 9H	pg/mL	EHS H2O vs NC	ANOVA with Tukey's Post Hoc
117	EHS 5AAS Plasma MIP-1B is significantly higher than EXC 5AAS	Plasma MIP-1B 30m	159.7/12.5	46.1/9.6	EHS 5AAS (15) EXC 5AAS (15)	<0.0001	Figure 9H	pg/mL	EHS 5AAS vs EXC 5AAS	ANOVA with Tukey's Post Hoc
118	EHS 5AAS Plasma MIP-1B is significantly higher than EXC H2O	Plasma MIP-1B 30m	159.7/7.2	46.1/14.8	EHS 5AAS (15) EXC H2O (14)	<0.0001	Figure 9H	pg/mL	EHS 5AAS vs EXC H2O	ANOVA with Tukey's Post Hoc
119	EHS H2O Plasma MIP-1B is significantly higher than EXC 5AAS	Plasma MIP-1B 30m	169.4/12.5	117.5/9.6	EHS H2O (16) EXC 5AAS (15)	<0.0001	Figure 9H	pg/mL	EHS H2O vs EXC 5AAS	ANOVA with Tukey's Post Hoc
120	EHS H2O Plasma MIP-1B is significantly higher than EXC H2O	Plasma MIP-1B 30m	169.4/7.2	117.5/14.8	EHS H2O (16) EXC H2O (14)	<0.0001	Figure 9H	pg/mL	EHS H2O vs EXC H2O	ANOVA with Tukey's Post Hoc
Multi-Organ Dysfunction
121	EHS 5AAS Plasma AST is significantly higher than NC	Plasma AST 3h	321/89	126.5/28.2	EHS 5AAS (17) NC (4)	<0.0001	Figure 9I	(U/L)	EHS 5AAS vs NC	ANOVA with Tukey's Post Hoc
122	EHS H2O Plasma AST is significantly higher than NC	Plasma AST 3h	312.5/89	239.8/28.2	EHS H2O (16) NC (4)	<0.0001	Figure 9I	(U/L)	EHS H2O vs NC	ANOVA with Tukey's Post Hoc
123	EHS 5AAS Plasma AST is significantly higher than EXC 5AAS	Plasma AST 3h	321/141.5	126.5/37.2	EHS 5AAS (17) EXC 5AAS (12)	<0.0001	Figure 9I	(U/L)	EHS 5AAS vs EXC 5AAS	ANOVA with Tukey's Post Hoc
124	EHS 5AAS Plasma AST is significantly higher than EXC H2O	Plasma AST 3h	321/145.0	126.5/49.8	EHS 5AAS (17) EXC H2O (13)	<0.0001	Figure 9I	(U/L)	EHS 5AAS vs EXC H2O	ANOVA with Tukey's Post Hoc
125	EHS H2O Plasma AST is significantly higher than EXC 5AAS	Plasma AST 3h	312.5/141.5	239.8/37.2	EHS H2O (16) EXC 5AAS (12)	<0.0001	Figure 9I	(U/L)	EHS H2O vs EXC 5AAS	ANOVA with Tukey's Post Hoc
126	EHS H2O Plasma AST is significantly higher than EXC H2O	Plasma AST 3h	312.5/145.0	239.8/49.8	EHS H2O (16) EXC H2O (13)	<0.0001	Figure 9I	(U/L)	EHS H2O vs EXC H2O	ANOVA with Tukey's Post Hoc
127	EHS 5AAS Plasma BUN is significantly higher than NC	Plasma BUN 30m	53/23	8.9/3.7	EHS 5AAS (15) NC (4)	<0.0001	Figure 9J	mg/dL	EHS 5AAS vs NC	ANOVA with Tukey's Post Hoc
128	EHS H2O Plasma BUN is significantly higher than NC	Plasma BUN 30m	57.5/23	7.2/3.7	EHS H2O (14) NC (4)	<0.0001	Figure 9J	mg/dL	EHS H2O vs NC	ANOVA with Tukey's Post Hoc
129	EHS 5AAS Plasma BUN is significantly higher than EXC 5AAS	Plasma BUN 30m	53/27	8.9/3.7	EHS 5AAS (15) EXC 5AAS (14)	<0.0001	Figure 9J	mg/dL	EHS 5AAS vs EXC 5AAS	ANOVA with Tukey's Post Hoc
130	EHS 5AAS Plasma BUN is significantly higher than EXC H2O	Plasma BUN 30m	53/28	8.9/3.2	EHS 5AAS (15) EXC H2O (14)	<0.0001	Figure 9J	mg/dL	EHS 5AAS vs EXC H2O	ANOVA with Tukey's Post Hoc
131	EHS H2O Plasma BUN is significantly higher than EXC 5AAS	Plasma BUN 30m	57.5/27	7.2/3.7	EHS H2O (14) EXC 5AAS (14)	<0.0001	Figure 9J	mg/dL	EHS H2O vs EXC 5AAS	ANOVA with Tukey's Post Hoc
132	EHS H2O Plasma BUN is significantly higher than EXC H2O	Plasma BUN 30m	57.5/28	7.2/3.2	EHS H2O (14) EXC H2O (14)	<0.0001	Figure 9J	mg/dL	EHS H2O vs EXC H2O	ANOVA with Tukey's Post Hoc
133	EHS 5AAS Plasma CK is significantly higher than NC	Plasma CK 3h	771/315	182/121.5	EHS 5AAS (17) NC (4)	0.0291	Figure 9K	(U/L)	EHS 5AAS vs NC	ANOVA with Tukey's Post Hoc
134	EHS H2O Plasma CK is significantly higher than NC	Plasma CK 3h	830.5/315	312.6/121.5	EHS H2O (16) NC (4)	0.003	Figure 9K	(U/L)	EHS H2O vs NC	ANOVA with Tukey's Post Hoc
135	EHS 5AAS Plasma CK is significantly higher than EXC 5AAS	Plasma CK 3h	771/450.5	182/142.6	EHS 5AAS (17) EXC 5AAS (12)	0.0146	Figure 9K	(U/L)	EHS 5AAS vs EXC 5AAS	ANOVA with Tukey's Post Hoc
136	EHS 5AAS Plasma CK is significantly higher than EXC H2O	Plasma CK 3h	771/378	182/127.5	EHS 5AAS (17) EXC H2O (13)	0.0298	Figure 9K	(U/L)	EHS 5AAS vs EXC H2O	ANOVA with Tukey's Post Hoc
137	EHS H2O Plasma CK is significantly higher than EXC 5AAS	Plasma CK 3h	830.5/450.5	312.6/142.6	EHS H2O (16) EXC 5AAS (12)	0.0004	Figure 9K	(U/L)	EHS H2O vs EXC 5AAS	ANOVA with Tukey's Post Hoc
138	EHS H2O Plasma CK is significantly higher than EXC H2O	Plasma CK 3h	830/378	312.6/127.5	EHS H2O (16) EXC H2O (13)	<0.0001	Figure 9K	(U/L)	EHS H2O vs EXC H2O	ANOVA with Tukey's Post Hoc
139	EHS 5AAS Plasma FABP-2 is significantly higher than NC	Plasma FABP-2 30m	65.6/6.7	60.9/2.1	EHS 5AAS (13) NC (4)	<0.0001	Figure 9L	ng/ml	EHS 5AAS vs NC	ANOVA with Tukey's Post Hoc
140	EHS H2O Plasma FABP-2 i is significantly higher than NC	Plasma FABP-2 30m	53.3/6.7	58.3/2.1	EHS H2O (14) NC (4)	<0.0001	Figure 9L	ng/ml	EHS H2O vs NC	ANOVA with Tukey's Post Hoc
141	EHS 5AAS Plasma FABP-2 i is significantly higher than EXC 5AAS	Plasma FABP-2 30m	65.6/4.0	60.9/2.4	EHS 5AAS (13) EXC 5AAS (15)	<0.0001	Figure 9L	ng/ml	EHS 5AAS vs EXC 5AAS	ANOVA with Tukey's Post Hoc
142	EHS 5AAS Plasma FABP-2 i is significantly higher than EXC H2O	Plasma FABP-2 30m	65.4/5.6	60.9/3.1	EHS 5AAS (13) EXC H2O (14)	<0.0001	Figure 9L	ng/ml	EHS 5AAS vs EXC H2O	ANOVA with Tukey's Post Hoc
143	EHS H2O Plasma FABP-2 i is significantly higher than EXC 5AAS	Plasma FABP-2 30m	53.3/4.0	58.3/2.4	EHS H2O (14) EXC 5AAS (15)	<0.0001	Figure 9L	ng/ml	EHS H2O vs EXC 5AAS	ANOVA with Tukey's Post Hoc
144	EHS H2O Plasma FABP-2 i is significantly higher than EXC H2O	Plasma FABP-2 30m	53.3/5.6	58.3/3.1	EHS H2O (14) EXC H2O (14)	<0.0001	Figure 9L	ng/ml	EHS H2O vs EXC H2O	ANOVA with Tukey's Post Hoc
